# Supplementary material for: The perceived size of the implicit representation of the dorsum and palm of the hand
Source: PLoS One. 2020 Mar 23;15(3):e0230624. doi: 10.1371/journal.pone.0230624 (PMC7089569; doi:10.1371/journal.pone.0230624)
Supplement: S1 Data — (XLSX) [file pone.0230624.s001.xlsx]

## Sheet: Hand vs Palm - Corrected
											Percentage Difference from accurate where 0 = accurate and negatve means thinner or shorter than actual
			ID	Sex	BSQ Score	Age	Handedness		Actual Hand Length (inches)	Actual Palm Length (inches)		Hand Upright (W)	Palm Upright (W)		Hand Right (W)	Palm Right (W)		Hand Upside Down (W)	Palm Upside Down (W)		Hand Left (W)	Palm Left (W)		Hand Upright (L)	Palm Upright (L)		Hand Right (L)	Palm Right (L)		Hand Upside Down (L)	Palm Upside Down (L)		Hand Left (L)	Palm Left (L)		Hand Width	Palm Width		Hand Length	Palm Length								Actual Hand Length	Perceived Hand Length
			1	Female	96	30	Right		7	7		-8.17	2.41		-12.23	-0.35		0.54	-10.92		-7.11	-10.3		5.65	5.69		5.25	3.04		0.82	-2.06		10.14	-6.14		-6.7425	-4.79		5.465	0.1325								7	7.38255
			2	Female	113	21	Right		7	7		1.25	-1.11		-4.9	0.38		-7.33	-2.33		-1.39	4.57		5.29	0.93		1.65	-0.84		5.74	-1.57		0.94	-0.38		-3.0925	0.3775		3.405	-0.465								7	7.23835
			3	Female	162	30	Right		7.5	7.5		44.4	-2.79		3.75	5.79		-8.53	6.43		-3.85	0.03		2.09	8.61		24.04	29.55		31.23	24.53		17.56	11.66		8.9425	2.365		18.73	18.5875								7.5	8.90475
			4	Female	74	20	Right		6.85	6.85		11.25	0.65		-1.55	-2.14		-5.19	-5.1		1.41	-4.2		-0.86	4.49		0.09	6.1		-3.14	1.03		1.26	-0.24		1.48	-2.6975		-0.6625	2.845								6.85	6.80462
			5	Female	79	18	Left		6.5	6.5		-0.75	-0.46		-8.93	-9.96		-5.26	-15.08		-18.8	-4.31		5.08	2.45		1.15	-7.55		6.96	0.95		-3.08	-4.64		-8.435	-7.4525		2.5275	-2.1975								6.5	6.66429
			6	Female	75	20	Right		6.1	6.1		3.1	-2.62		4.63	0.6		4.09	4.88		3.7	-4.7		-3.2	-5.21		0.66	0.14		-0.67	-14.16		-1.43	-3.42		3.88	-0.46		-1.16	-5.6625								6.1	6.02924
			7	Female	73	19	Right		6.5	6.5		0.19	-1.43		-0.87	-2.25		1.65	-1.59		2.06	-1.75		-2.55	2.31		5.64	-0.62		-1.85	0.38		-0.14	0.97		0.7575	-1.755		0.275	0.76								6.5	6.51788
			8	Female	136	18	Left		6.5	7		0.33	4.12		1.47	-0.14		10.17	-0.89		2.17	-2.25		-0.25	-2.75		-0.04	0.31		1.52	-8.9		0.78	-19.11		3.535	0.21		0.5025	-7.6125								6.5	6.53266
			9	Female	90	17	Right		7.25	7.25		-1.09	13.04		6.06	5.03		0.31	8.43		3.82	4.31		1.84	2.67		-0.42	2.61		2.47	1.33		0.63	2.1		2.275	7.7025		1.13	2.1775								7.25	7.33193
			10	Female	79	22	Right		7	7		4.94	12.69		0.56	-10.03		6.27	1.8		2.85	-0.83		0.8	0.08		-1.15	2.43		-0.4	0.23		-0.76	1.45		3.655	0.9075		-0.3775	1.0475								7	6.97358
			11	Female	118	32	Right		6.5	6.5		11.34	-3.35		-11.08	-20.11		0.16	-0.7		0	-17.23		-4.92	0.18		1.73	-20.26		-0.76	-3.09		2.27	0.36		0.105	-10.3475		-0.42	-5.7025								6.5	6.4727
			12	Female	104	40	Right		7	7		0.21	-1.5		-0.67	0.56		-1.02	10.15		4.98	0.5		1.33	0.02		0.15	1.24		-1.71	-1.68		-3.57	-7.52		0.875	2.4275		-0.95	-1.985								7	6.9335
			13	Female	66	20	Right		7.25	7.25		4.74	0.52		1.1	1.01		0.04	-0.42		3.36	-0.18		-1.38	-1.54		-0.44	0.66		-1.32	-1.5		0.74	-1		2.31	0.2325		-0.6	-0.845								7.25	7.2065
			14	Female	80	19	Right		7	7		-6.43	-23.57		-5.3	0.83		-5.11	-14.49		2.22	-18.07		-1.06	-3.71		1.73	0.61		-2.98	4.04		-0.58	6.06		-3.655	-13.825		-0.7225	1.75								7	6.94942
			15	Female	80	21	Right		6.5	6.5		6.9	3.01		0.53	-0.82		-4.12	7.25		8.65	-0.7		0.1	1.64		-5.86	2.14		-9.82	-2.76		0.16	-11.58		2.99	2.185		-3.855	-2.64								6.5	6.24943
			16	Female	93	22	Right		6.5	6.5		1.78	0.78		0.51	1.27		1.81	4.17		0.44	10.15		-0.66	0.58		0.51	-1.42		-3.51	-0.44		-4.01	-3.31		1.135	4.0925		-1.9175	-1.1475								6.5	6.37536
			17	Female	52	35	Right		7.25	7.25		0.8	-10.28		-5.22	-5.67		-10.84	6.67		5.62	4.32		8.58	7.23		3.68	1.72		17.69	7.29		2.35	-0.46		-2.41	-1.24		8.075	3.945								7.25	7.83544
			18	Female	91	18	Right		7	7		5.16	-3.41		1.2	-3.13		0.09	-2.19		6.36	-2.12		-3.39	-1.86		0.73	-3.2		-3.01	-7.12		-2.72	1.32		3.2025	-2.7125		-2.0975	-2.715								7	6.85318
			19	Female	79	20	Right		7.25	7		-3.78	-2.69		-1.14	5.57		-0.79	-18.94		-2.28	-13.2		-7.96	9.96		6.81	-13.8		-4.07	2.26		-9.08	3.89		-1.9975	-7.315		-3.575	0.5775								7.25	6.99081
			20	Female	110	18	Right		6.75	7		-18.34	-5.09		-6.45	-7.33		-12.96	-11.82		-7.79	-3.14		8.15	0.53		3.22	3.32		4.31	0.31		-0.8	1.75		-11.385	-6.845		3.72	1.4775								6.75	7.0011
			21	Male	61	60	Right		7	7.5		-0.4	-0.64		-0.34	-1.54		5.55	17.67		-2.62	-7.06		0.68	3.05		0.04	3.04		10.62	3.37		3.56	1.61		0.5475	2.1075		3.725	2.7675								7	7.26075
			22	Male	57	19	Right		7.5	7.5		-0.16	-1.75		0.53	1.38		0.33	2.32		2.15	9.25		3.09	-1.06		0.17	0.35		2.31	0.62		3.78	1.77		0.7125	2.8		2.3375	0.42								7.5	7.67531
			23	Male	85	20	Right		7.5	7.5		-8.45	-0.98		-1.5	-4.97		-1.89	-2.16		1.87	-2.74		-1.52	-0.73		2.91	-0.84		-2.13	1.53		-2.11	1.01		-2.4925	-2.7125		-0.7125	0.2425								7.5	7.44656
			24	Male	40	25	Right		8	8		1.47	-2.08		0.02	-3.49		-2.33	-3.46		0.66	-2.84		0.94	-0.94		2.31	-7.46		-2.34	0.06		-1.91	-0.24		-0.045	-2.9675		-0.25	-2.145								8	7.98
			25	Male	66	21	Right		8	8		3.71	-1.2		1.06	2.56		-4.37	-0.56		-1.78	1.17		1.7	-1.6		2.88	0.62		-1.5	0.75		3.37	-0.39		-0.345	0.4925		1.6125	-0.155								8	8.129
			26	Male	61	27	Right		7.25	7.5		-0.27	2.43		2.67	0.27		2.45	-1.32		1.84	4.61		0.12	1.36		0.8	-1.66		2.34	0.06		-2.19	-0.84		1.6725	1.4975		0.2675	-0.27								7.25	7.26939
			27	Male	54	21	Right		7.25	8		-0.66	1.38		1.34	-3.03		2.15	1.58		0.66	-0.52		-2.47	5.01		0.6	0.11		0.29	-0.83		3.83	2.53		0.8725	-0.1475		0.5625	1.705								7.25	7.29078
			28	Male	51	18	Right		7	7.25		3.69	1.68		2.46	-8.78		5.37	-4.23		-2.33	-0.83		0.21	-1.88		7.53	-0.44		-0.79	-3.4		10.87	-3.41		2.2975	-3.04		4.455	-2.2825								7	7.31185
			29	Male	70	43	Right		8	8		-1.46	-0.16		2.55	-13.35		0.83	-2.51		-26.43	-2.72		14.47	18.98		44.51	3.15		7.49	17.84		45.08	19.15		-6.1275	-4.685		27.8875	14.78								8	10.231
			30	Male	51	20	Right		7	7.5		0.37	-0.2		-0.17	1.4		0.83	1.2		-1.99	-0.11		0.29	-1.62		5.31	0.12		-0.6	0.34		0.01	0.33		-0.24	0.5725		1.2525	-0.2075								7	7.08767
			31	Male	74	18	Right		7	7		-2.8	4.49		-1.09	4.61		2.46	6.34		-1.25	4.95		-0.13	-3.53		1.37	-2.26		1.64	1.61		-3.04	-1.94		-0.67	5.0975		-0.04	-1.53								7	6.9972
			32	Male	70	20	Right		7.5	7.5		-3.56	-3.93		-15.12	2.04		-19.61	-3.61		-14.14	0.64		4.75	4.5		-0.74	0.01		6.02	0.13		16.07	3.02		-13.1075	-1.215		6.525	1.915								7.5	7.98938
			33	Male	36	33	Right		7.25	7.25		-1.19	-0.4		2.55	-0.37		-0.08	-2.9		-1.14	4.56		4.18	-4.58		4.26	-0.08		7.33	-16.05		2.4	-2.71		0.035	0.2225		4.5425	-5.855								7.25	7.57933
			34	Male	85	25	Right		7.25	7.5		2.23	-4.38		-10.94	-3.79		-5.18	-7.08		-2.71	-4.56		7.66	-1.07		2.2	0.57		13.44	-0.76		2.79	1.2		-4.15	-4.9525		6.5225	-0.015								7.25	7.72288
			35	Male	51	20	Right		8	8.25		-0.26	6.44		-0.13	1.64		-1.12	3.98		2.49	2.13		-2.13	0.98		-1.04	0.31		-3.09	1.58		-2.73	0.89		0.245	3.5475		-2.2475	0.94								8	7.8202
			36	Male	56	19	Right		7.25	7.25		-5.04	9.39		1.22	-15.68		-9.06	-8.1		6.41	3.7		23.57	0.6		4.46	-9.74		14.5	-12.24		-0.27	12.83		-1.6175	-2.6725		10.565	-2.1375								7.25	8.01596
			37	Male	59	21	Right		7.25	7.5		5.52	2.69		-3.45	0.06		-4.74	-3.58		-11.89	-4.99		-1.65	-4.12		-0.41	7.55		-9.61	-9.67		-0.08	1.74		-3.64	-1.455		-2.9375	-1.125								7.25	7.03703
			38	Male	63	48	Right		8	8		15.77	17.93		4.41	-1.69		27.4	4.52		9.73	10.28		0.43	-5.02		5.04	5.01		-8.22	12.62		5.54	1.18		14.3275	7.76		0.6975	3.4475								8	8.0558
			39	Male	89	18	Right		7.5	7.5		-0.81	-1.77		-1.41	2.66		0.27	4.47		-5.64	-2.93		0.11	0.97		-0.99	-3.65		-0.01	-3.76		-1.49	-1.08		-1.8975	0.6075		-0.595	-1.88								7.5	7.45538
			40	Male	56	21	Right		7	7.5		2.75	1.23		-2.3	-8.82		-1.42	6.84		-4.16	-0.6		-1.6	1.48		0.53	4.97		-1.32	-0.91		-2.69	-0.6		-1.2825	-0.3375		-1.27	1.235								7	6.9111
								Females	6.86	6.885	Averages	1.707	0.22725		-1.40425	-2.2445		-0.9545	-0.632		-1.09625	-1.19275		1.6345	1.077		3.27175	0.1465		1.84675	-0.201		2.28625	0.19525		-0.437	-0.9605		2.25981	0.304438								7.1425	7.31285
								Males	7.425	7.6	Std Errors	1.42108	1.02489		0.75886	0.910499		1.137	1.15855		1.11715	0.979415		0.856774	0.724098		1.26316	1.11036		1.20657	1.15036		1.36193	0.955197		0.757964	0.693405		0.937188	0.728759								0.0736318	0.119038
											Pearson	0.156619			0.233951			0.297522			0.242623			0.283973			0.303789			0.365185			0.504557			0.549835			0.70833									0.0230974
											R Squared	0.0245295			0.0547328			0.0885196			0.0588661			0.0806408			0.0922879			0.13336			0.254578			0.302318			0.501731
											P-Values	0.334			0.243			0.062			0.095			0.076			0.056			0.021			0			0			0
											Slope	0.217164			0.194987			0.291988			0.276743			0.336005			0.345596			0.383029			0.719401			0.601027			0.910916
																																							40
[truncated: 4 more columns]
